# Supplementary material for: Electrophysiological characteristics of non-pulmonary vein triggers excluding origins from the superior vena cava and left atrial posterior wall: Lessons from the self-reference mapping technique
Source: PLoS One. 2022 Apr 6;17(4):e0263938. doi: 10.1371/journal.pone.0263938 (PMC8985937; doi:10.1371/journal.pone.0263938)
Supplement: S1 Table — (XLSX) [file pone.0263938.s001.xlsx]

## Sheet: Patients data
self-study	age	male	BSA	PAF=1 PerAF=2 CAF=3	AF duration	ABL session number	SHD	HL	CKD	HD	precre	PreeGFR	PreCRP	PreBNP	Dd	Ds	EF	LAD	MR	TR	βB	ARB ACEI	HT	DM	stroke(CI)	vas	CHADS2score	CHA2DS2-VASc	procedure	F time	F dose
1	60	1	1.68	2	2	1	1	0	0	0	0.79	77.53	0.62	104.6	50	37	53	39	trivial	trivial	1	0	1	0	0	0	2	2	200	16.3	36.6
2	75	1	1.75	2	2	1	0	0	1	0	1.4	38.89	2.35	164.4	46	32	56	44	I	I	0	0	1	0	1	0	4	5	135	18	56
3	79	1	1.4	1	-	1	0	1	0	0	0.94	59.24	0.07	81.2	47	30	64	33	I	I	0	0	0	0	0	0	3	4	130	19.5	43.2
4	76	0	1.54	2	1	1	1	0	0	0	0.7	61.11	0.03	49.5	54	37	59	49	II	I-II	1	1	1	0	0	0	2	4	270	46.7	270.4
5	69	1	1.79	1	-	2	1	0	0	0	0.91	63.81	1.42	103.2	42	24	73	44	I	trivial	1	0	0	0	1	0	2	2	150	13.5	69
7	71	1	1.67	1	-	3	0	0	0	0	0.96	59.69	0.03	32	43	24	74	39	trivial	I	0	1	1	0	0	0	1	2	105	5.6	16
8	65	1	1.75	2	1	1	0	0	0	0	0.89	66.51	0.08	117.5	48	34	56	42	none	I	0	0	0	0	0	0	0	1	160	19.5	189.8
9	67	1	1.81	3	60	1	0	1	0	0	0.58	105.32	0.03	167.3	41	25	70	42	trivial	trivial	0	1	1	0	1	0	3	4	125	10.8	23.9
10	74	1	1.6	2	6	1	0	0	1	0	1.44	37.85	0.12	1339.2	44	31	60	41	I	II	1	1	1	0	0	0	2	3	235	36.6	112.4
11	72	0	1.4	1		2	0	0	1	1	11.53	2.9	0.15	1364.3	48	32	69	50	1	1	0	0	1	1	0	0	2	4	145	18.9	93.91
12	83	1	1.68	1		1	0	1	0	0	0.88	63	0.03	92.5	45	31	60	46	2	1	0	1	1	0	0	0	2	3	230	38.3	166.96
13	54	1	1.96	3	unknown	1	0	0	0	0	0.69	93.2	0.48	89.5	53	35	67	45	1	1	0	0	1	0	0	0	1	1	235	29.6	238.51
14	49	1	2.12	2	6	1	0	1	0	0	0.79	82.7	0.09	141.3	50	30	71	52	1	1	0	0	0	0	0	0	0	0	180	32.5	758.98
15	70	0	1.66	1		1	0	0	0	0	0.66	67	0.07	28.3	48	28	73	41	1	1	0	1	1	1	0	0	2	4	150	11.9	74.62
17	63	0	1.4	1		3	0	0	0	0	0.57	80.7	0.03	15.9	46	29	67	41	1	1	0	0	0	0	0	0	0	1	257	39.8	106.72
18	72	0	1.49	1		1	0	1	0	0	0.55	81.1	0.1	20.3	45	26	74	38	1	0	0	0	0	0	0	0	0	2	135	19.9	93.19
19	81	1	1.89	1		1	1	1	1	0	1.39	38.3	0.59	416.1	51	40	50	51	1	1	1	0	0	1	0	1	3	4	155	29.8	216.25
20	51	0	1.65	1		1	0	1	0	0	0.63	77.3	0.09	4	45	28	68	33	0	1	0	1	1	0	0	0	1	2	175	14.3	57.66
21	62	1	1.62	3	40	1	0	1	0	0	0.68	90.5	0.15	72.2	46	28	62	47	1	1	1	0	0	0	0	0	0	0	311	23.5	89.73
22	40	1	1.75	1		1	1	0	0	0	0.9	75.5	0.05	4	47	30	76	29	0	0	0	0	0	0	0	0	0	0	99	9.4	15.8
23	67	1	1.76	3	90	2	0	1	0	0	0.98	59.3	0.05	45.7	55	38	59	46	2	2	1	1	1	0	0	0	1	2	170	13.2	34.17

## Sheet: Trigger data
origin	RA1LA2	ABLn	ABLtime	Trigger interval	<200ms	Sinus voltage of trigger	sinus voltage LVA	Trigger voltage	LVA trigger	voltage change	map time	map n	DC
Lasep	2	7	3.4	126	1	0.669	0	0.161	1	0.241	9.7	3	6
RAposterior	1	1	0.5	130	1	1.8	0	0.092	1	0.051	6.3	5	5
Rasep	1	10	3.8	139	1	0.24	1	0.11	1	0.458	11	4	4
LAlow sep	2	14	17.5	146	1	0.64	0	0.332	1	0.519	14.5	22	22
Rasep	1	17	8	146	1	7.05	0	1.02	0	0.145	15	6	8
Rasep	1	2	5.2	150	1	0.46	1	0.17	1	0.37	3	3	4
LA inferior	2	8	3.5	153	1	0.16	1	0.05	1	0.313	10	5	8
Lasep	2	4	2	153	1	0.41	1	0.13	1	0.317	17	8	10
Lasep	2	1	3.5	159	1	1.68	0	0.14	1	0.083	14	8	4
RA posterior	1	1	2.5	162	1	1.14	0	0.107	1	0.094	10	9	9
RA lowsep	1	9	5.8	164	1	0.586	0	0.078	1	0.133	2.4	9	10
LA highsep	2	12	6	170	1	1.05	0	0.16	1	0.152	30	5	6
Lanate	2	2	3.5	170	1	0.5	0	0.19	1	0.38	8	3	6
RAlate	1	14	3.5	180	1	0.215	1	0.225	1	1.047	12.6	36	36
LAposterior	2	12	8.5	184	1	0.19	1	0.122	1	0.642	4.6	9	8
RA highsep	1	5	2.5	185	1	0.18	1	0.18	1	1	15	15	10
RA lowsep	1	12	6	187	1	0.7	0	0.23	1	0.329	50	8	4
LA roof	2	6	2.4	196	1	1.22	0	0.11	1	0.09	5	4	5
RA posterosep	1	2	1	213	0	0.64	0	0.18	1	0.281	1	10	8
Lainf	2	7	7.5	218	0	1.39	0	0.117	1	0.084	2.2	8	8
CSprox	1	9	4.7	220	0	0.112	1	0.083	1	0.741	0.3	2	5
LA anterosep	2	12	5	223	0	0.58	0	0.38	1	0.655	15	8	9
Rasep	1	15	8	230	0	0.815	0	0.41	1	0.503	2.3	6	6
LA sep	2	11	5	252	0	0.376	1	0.059	1	0.157	16.9	22	24
Rapost	1	2	1.2	266	0	0.181	1	0.298	1	1.646	1.5	4	8
RAlate	1	10	6	312	0	0.913	0	0.356	1	0.39	1	20	20
RAsep	1	12	3	350	0	0.386	1	0.215	1	0.557	6.3	8	9
CSprox	1	18	6.5	372	0	0.088	1	0.093	1	1.057	5	21	21
